# Supplementary material for: A YSK-Type Dehydrin from Nicotiana tabacum Enhanced Copper Tolerance in Escherichia coli
Source: Int J Mol Sci. 2022 Dec 2;23(23):15162. doi: 10.3390/ijms232315162 (PMC9737620; doi:10.3390/ijms232315162)
Supplement: Supplementary file 1 [file ijms-23-15162-s001.zip]

Archive with 3 entries (3 files):
- New-A YSK dhn from Nt-Figures-SI-IJMS.pdf
- New-A YSK dhn from Nt-Tables-SI-IJMS.pdf
- New-YSK-type-SI-Materials and Methods-IJMS.docx.pdf
